# Supplementary material for: In Situ Hybridization (RNAscope) Detection of Bluetongue Virus Serotypes 10 and 17 in Experimentally Co-Infected Culicoides sonorensis
Source: Pathogens. 2023 Sep 30;12(10):1207. doi: 10.3390/pathogens12101207 (PMC10609982; doi:10.3390/pathogens12101207)
Supplement: Supplementary file 1 [file pathogens-12-01207-s001.zip]

Archive with 1 entries (1 files):
- pathogens-2577884-supplementary.pdf
